# Supplementary material for: Astragalus polysaccharide prevents heart failure-induced cachexia by alleviating excessive adipose expenditure in white and brown adipose tissue
Source: Lipids Health Dis. 2023 Jan 21;22:9. doi: 10.1186/s12944-022-01770-3 (PMC9863193; doi:10.1186/s12944-022-01770-3)
Supplement: Supplementary file 1 — Additional file 1. [file 12944_2022_1770_MOESM1_ESM.xlsx]

## Sheet: 心脏彩超
	EF(喂药前)	EF(处死前)	FS(喂药前)	FS(处死前)			EF(喂药前)	EF(处死前)
Control	92.7	83.9	60	47.4		Control	91.2333	90.95
Control	92.1	95.6	59.1	66.7		Model	66.6667	56.8
Control	89.3	96.4	54.5	68.4		Low dose	53.5333	64.1333
Control	97.9	90.2	73.7	55.6		High dose	52.2333	76.1833
Control	86.5	90.7	50	56.3
Control	88.9	88.9	53.3	53.3
平均数	91.2333	90.95	58.4333	57.95
Model	68.7	61.2	33.3	28.6
Model	65.3	57.8	30.8	26.3
Model	69	55.5	33.3	25
Model	62.9	61.2	29.4	28.6
Model	68.4	55.5	33.3	25
Model	65.7	49.6	31.3	21.7
平均数	66.6667	56.8	31.9	25.8667
							FS(喂药前)	FS(处死前)
Low dose	40.5	68.4	17.2	33.3		Control	58.4333	57.95
Low dose	54.8	71.1	25	35.3		Model	31.9	25.8667
Low dose	53.5	62.9	30	29.4		Low dose	25.2333	30.4833
Low dose	55.2	68.7	25	33.3		High dose	22.9833	39.8
Low dose	63.8	60.3	30.4	27.8
Low dose	53.4	53.4	23.8	23.8
平均数	53.5333	64.1333	25.2333	30.4833
High dose	48.7	82	21.1	45.5
High dose	48.7	68.4	21.1	33.3
High dose	55.9	72.8	25	36.8
High dose	55.9	83.3	25	46.2
High dose	53.3	75.3	23.5	38.5
High dose	50.9	75.3	22.2	38.5
平均数	52.2333	76.1833	22.9833	39.8
	LVIDs(处死前)		IVSd(喂药前)	IVSd(处死前)
	#REF!	Control	#REF!	#REF!
Control	#REF!	Model	#REF!	#REF!
Model	#REF!	Low dose	#REF!	#REF!
Low dose	#REF!	High dose	#REF!	#REF!
High dose
