# Supplementary material for: Astragalus polysaccharide prevents heart failure-induced cachexia by alleviating excessive adipose expenditure in white and brown adipose tissue
Source: Lipids Health Dis. 2023 Jan 21;22:9. doi: 10.1186/s12944-022-01770-3 (PMC9863193; doi:10.1186/s12944-022-01770-3)
Supplement: Supplementary file 2 — Additional file 2. [file 12944_2022_1770_MOESM2_ESM.xlsx]

## Sheet: RNA浓度
样品分组	样品名称	OD260/280	OD260/230	浓度（ng/μL）	样本类型		RNA电泳结果
低盐敏感对照组	SSa3腹	1.83	1.64	4954.83	RNA
	SSb1腹	1.95	1.18	773.066	RNA
	SSb3腹	1.82	0.64	719.353	RNA
LD未干预	DS1a2腹	1.96	1.56	1517.28	RNA
	DS1b1腹	1.9	0.75	738.18	RNA
	DS1b3腹	1.9	1.48	4750.28	RNA
LDASP高	DS5a1腹	1.91	1.17	625.975	RNA
	DS5a3腹	1.83	0.58	246.176	RNA
	DS5b4付	1.86	1.12	350.29	RNA
LDASP低	DS6a1腹	1.92	1.83	668.175	RNA
	DS6b4腹	1.97	2.1	1671.5	RNA
	DS6b4付	1.92	1.77	362.775	RNA
LD黄建	DS4a4腹	1.85	1.58	547.477	RNA
	DS4b2腹	1.89	1.69	546.994	RNA
	DS4b3腹	1.93	1.67	302.125	RNA
DL黄建	DS2a1腹	1.76	1.17	189.501	RNA
	DS2b2腹	1.87	1.66	245.777	RNA
	DS2b3付	1.83	1.52	179.812	RNA
DL未干预	DS3a1腹	1.93	1.89	985.21	RNA
	DS3a4付	1.89	1.82	660.86	RNA
	DS3b3腹	1.93	1.85	989.112	RNA
低盐敏感对照组	SSa2棕	1.92	0.55	448.139	RNA
	SSb1棕	1.8	0.58	420.083	RNA
	SSb4棕	1.89	1.08	562.177	RNA
LD未干预	DS1a3棕	1.94	0.97	1134.17	RNA
	DS1b1棕	1.78	1	634.523	RNA
	DS1b3棕	1.85	0.78	640.766	RNA
LDASP高	DS5a2棕	1.95	1.78	995.503	RNA
	DS5a3棕	1.95	1.46	1366.61	RNA
	DS5a4棕	1.84	0.79	343.652	RNA
LDASP低	DS6a1棕	1.9	1.66	605.127	RNA
	DS6a3棕	1.86	1.59	620.335	RNA
	DS6b1棕	1.9	1.8	569.729	RNA
LD黄建	DS4a3棕	1.92	1.91	708.428	RNA		上样顺序：（从左至右）
	DS4a4棕	1.89	1.43	594.271	RNA		图1：Spark 2000 DNA Marker、SSa2棕、SSb1棕、SSb1腹、SSb3腹、DS1b1棕、DS1b3棕、DS1b1腹、DS5a1腹、SSa4棕、DS5a3腹、DS5a4棕、DS5a3棕、DS1a3棕、DS1a2腹、DS1b3腹、SSa3腹、Spark 2000 DNA Marker； 图2：Spark 2000 DNA Marker、DS2a1棕、DS2a4棕、DS2b4棕、DS3a1腹、DS3a1棕、DS3a4棕、DS3b2棕、DS3a4付、DS3b3腹、DS6a1腹、DS6b4腹、DS6b4付、DS2a1腹、DS2b2腹、DS2b3付、DS6b4腹（重复点样）； 图3：Spark 2000 DNA Marker、SSb4棕、DS5a2棕、DS6a1棕、DS6a3棕、DS6b1棕、DS4a3棕、DS4a4棕、DS4b4棕、DS4a4腹、DS4b2腹、DS4b3腹、…
	DS4b3棕	1.89	1.55	699.767	RNA
DL黄建	DS2a1棕	1.89	1.67	712.613	RNA
	DS2a4棕	1.84	1.51	353.622	RNA
	DS2b4棕	1.89	1.78	991.91	RNA
DL未干预	DS3a1棕	1.91	1.78	887.907	RNA
	DS3a4棕	1.95	2.05	744.374	RNA
	DS3b2棕	1.89	1.77	610.935	RNA
